# Supplementary material for: Self-Powered Organometal Halide Perovskite Photodetector with Embedded Silver Nanowires
Source: Nanomaterials (Basel). 2022 Mar 22;12(7):1034. doi: 10.3390/nano12071034 (PMC9000456; doi:10.3390/nano12071034)
Supplement: Supplementary file 1 [file nanomaterials-12-01034-s001.zip]

Archive with 1 entries (1 files):
- nanomaterials-1608241-supplementary.pdf
